# Supplementary material for: Pregelatinized green banana flour snack bars: Physicochemical properties, sensory quality, and gastroprotective potential in an ethanol-induced ulcer model
Source: PLoS One. 2026 Apr 24;21(4):e0347771. doi: 10.1371/journal.pone.0347771 (PMC13108814; doi:10.1371/journal.pone.0347771)
Supplement: S1 File — (XLSX) [file pone.0347771.s001.xlsx]

## Sheet: Table 1
Starch Type	Parameter	Value 1	Value 2	Value 3
GBF	Water activity	0.535	0.536	0.537
PregelF1	Water activity	0.292	0.293	0.294
PregelF2	Water activity	0.26	0.261	0.262
PregelF3	Water activity	0.21	0.211	0.212
PregelF4	Water activity	0.218	0.219	0.22
GBF	Moisture content (%)	11.51	11.71	11.91
PregelF1	Moisture content (%)	5.91	5.96	6.01
PregelF2	Moisture content (%)	5.62	5.66	5.7
PregelF3	Moisture content (%)	4.73	4.8	4.87
PregelF4	Moisture content (%)	4.75	4.83	4.91
GBF	Water solubility index (%)	5.37	5.53	5.69
PregelF1	Water solubility index (%)	8.18	9.13	10.08
PregelF2	Water solubility index (%)	7.69	8.23	8.77
PregelF3	Water solubility index (%)	7.84	7.98	8.12
PregelF4	Water solubility index (%)	8.13	8.47	8.81
GBF	Swelling power (g/g)	2.65	2.77	2.89
PregelF1	Swelling power (g/g)	9.36	9.93	10.5
PregelF2	Swelling power (g/g)	8.73	8.82	8.91
PregelF3	Swelling power (g/g)	8.84	8.87	8.9
PregelF4	Swelling power (g/g)	8.94	9.12	9.3
GBF	Bulk density (g/mL)	0.46	0.47	0.48
PregelF1	Bulk density (g/mL)	0.35	0.35	0.35
PregelF2	Bulk density (g/mL)	0.44	0.44	0.44
PregelF3	Bulk density (g/mL)	0.45	0.45	0.45
PregelF4	Bulk density (g/mL)	0.46	0.46	0.46
GBF	Tap density (g/mL)	0.55	0.55	0.55
PregelF1	Tap density (g/mL)	0.41	0.41	0.41
PregelF2	Tap density (g/mL)	0.53	0.53	0.53
PregelF3	Tap density (g/mL)	0.53	0.53	0.53
PregelF4	Tap density (g/mL)	0.54	0.55	0.56
GBF	Lightness (L*)	79.78	79.97	80.16
PregelF1	Lightness (L*)	74.55	75.1	75.65
PregelF2	Lightness (L*)	74.17	74.82	75.47
PregelF3	Lightness (L*)	74.14	74.68	75.22
PregelF4	Lightness (L*)	74.92	75.31	75.7
GBF	Redness (a*)	2.11	2.13	2.15
PregelF1	Redness (a*)	3.27	3.41	3.55
PregelF2	Redness (a*)	3.36	3.49	3.62
PregelF3	Redness (a*)	3.32	3.47	3.62
PregelF4	Redness (a*)	3.42	3.49	3.56
GBF	Yellowness (b*)	10.44	10.56	10.68
PregelF1	Yellowness (b*)	11.79	11.95	12.11
PregelF2	Yellowness (b*)	11.75	11.94	12.13
PregelF3	Yellowness (b*)	11.69	11.96	12.23
PregelF4	Yellowness (b*)	11.53	11.67	11.81

## Sheet: Table 2
Sample	Parameter	Value 1	Value 2	Value 3
sPreF1	Water activity	0.373	0.376	0.379
sPreF2	Water activity	0.331	0.332	0.333
sPreF3	Water activity	0.327	0.327	0.327
sPreF4	Water activity	0.334	0.335	0.336
sPreF1	Moisture content (%)	5.23	5.39	5.55
sPreF2	Moisture content (%)	4.343	4.413	4.483
sPreF3	Moisture content (%)	3.6	3.63	3.66
sPreF4	Moisture content (%)	3.747	3.797	3.847
sPreF1	Lightness (L*)	57.49	59.17	60.85
sPreF2	Lightness (L*)	58.34	60.81	63.28
sPreF3	Lightness (L*)	58.43	60.3	62.17
sPreF4	Lightness (L*)	51.48	53.68	55.88
sPreF1	Redness (a*)	3.52	3.97	4.42
sPreF2	Redness (a*)	3.76	4.08	4.4
sPreF3	Redness (a*)	3.73	4.11	4.49
sPreF4	Redness (a*)	4.35	4.78	5.21
sPreF1	Yellowness (b*)	10.76	11.96	13.16
sPreF2	Yellowness (b*)	11.67	12.46	13.25
sPreF3	Yellowness (b*)	11.3	12.07	12.84
sPreF4	Yellowness (b*)	10.52	11.41	12.3

## Sheet: Table 3
Storage Time	Parameter	Value 1	Value 2	Value 3
Initial	Water activity	0.2231	0.2761	0.3291
2nd week	Water activity	0.2407	0.2747	0.3087
4th week	Water activity	0.2715	0.2885	0.3055
6th week	Water activity	0.2533	0.2913	0.3293
Initial	Moisture content (%)	3.1309	3.1909	3.2509
2nd week	Moisture content (%)	3.9648	3.9748	3.9848
4th week	Moisture content (%)	4.0549	4.1049	4.1549
6th week	Moisture content (%)	4.1147	4.1547	4.1947

## Sheet: Table 4
Experimental Group	Parameter	R1	R2	R3	R4	R5	R6
Sham-feeding	Gastric area (cm2)	7.1	9.6	11.6	11.6	13.6	16.1
Vehicle control	Gastric area (cm2)	14.1	15.3	16.6	16.6	17.8	19.02
Vehicle control	Ulcer index	0.63	0.73	0.83	0.83	0.93	1.03
Omeprazole	Gastric area (cm2)	15.4	16.6	17.9	17.9	19.1	20.44
Omeprazole	Ulcer index	0.49	0.55	0.6	0.6	0.65	0.71
PregelF3	Gastric area (cm2)	14.2	15.2	16.4	16.4	17.6	18.75
PregelF3	Ulcer index	0.46	0.55	0.63	0.63	0.71	0.8
Banana flour	Gastric area (cm2)	13.6	14.7	15.8	15.8	16.9	17.95
Banana flour	Ulcer index	0.38	0.57	0.75	0.75	0.93	1.12

## Sheet: Figure 3A
Total Ulcer Area
Experimental Group	Mean	SEM	R1	R2	R3	R4	R5	R6
Sham-feeding	0	0	0	0	0	0	0	0
Vehicle control	0.41	0.09	0.08	0.3	0.41	0.41	0.52	0.74
Omeprazole	0.04	0.01	0	0.03	0.04	0.04	0.05	0.08
PregelF3	0.09	0.03	0.01	0.03	0.07	0.11	0.14	0.18
Banana flour	0.02	0.01	0	0.01	0.02	0.02	0.03	0.04
Ulcer Index
Experimental Group	Mean	SEM	R1	R2	R3	R4	R5	R6
Vehicle control	0.83	0.06	0.61	0.76	0.83	0.83	0.9	1.05
Omeprazole	0.6	0.08	0.31	0.5	0.6	0.6	0.7	0.89
PregelF3	0.63	0.05	0.45	0.57	0.63	0.63	0.69	0.81
Banana flour	0.75	0.11	0.35	0.62	0.75	0.75	0.88	1.15
Treatment Group	Mean Ulcer Area (cm2)	% Ulcer Inhibition
Vehicle Control	0.41	0
Omeprazole	0.04	0.9024
PregelF3	0.09	0.7805
Green Banana Flour	0.02	0.9512
Percentage of Ulceration Area
Experimental Group	R1	R2	R3	R4	R5	R6
Vehicle control (%)	1.15	1.95	2.47	2.47	2.99	3.79
Omeprazole (%)	0.12	0.17	0.22	0.22	0.27	0.32
PregelF3 (%)	0.19	0.37	0.55	0.55	0.73	0.91
Banana flour (%)	0.01	0.07	0.13	0.13	0.19	0.25

## Sheet: Figure 3B
Rat No.	Sham	Vehicle Control	Omeprazole (20 mg/kg)	Pregelatinized Banana Flour (1000 mg/kg)	Banana Flour (1000 mg/kg)
1	3.48	2.6	6.03	6.38	4.68
2	4.12	2.17	6.49	5.58	2.94
3	3.87	2.85	7.31	3.12	5.68
4	2.76	3.57	4.66	2.73	3.81
5	2.29	2.19	5.69	4.6	3.81
6	2.49	2.65	5.82	4.58	4.1
Mean	3.17	2.67	6	4.5	4.17
SEM	0.31	0.21	0.36	0.57	0.38

## Sheet: Figure 3C
Rat No.	Sham	Vehicle Control	Omeprazole	Pregelatinized Banana Flour	Banana Flour
1	27.36	20.66	29.72	25.43	23.5
2	29.78	18.26	17.41	19.86	24.14
3	23.83	19.81	24.12	26.36	26.87
4	24.77	20.29	23.33	20.34	21.69
5	29.11	18.4	23.66	28.95	20.74
6	23.13	19.57	22.77	25.04	21.07
Mean	26.33	19.5	23.5	24.33	23
SEM	1.15	0.4	1.6	1.45	0.95
